# Supplementary material for: Luminescence Properties of Nano Zinc Oxide Doped with Al(III) Ions Obtained in Microwave-Assisted Hydrothermal Synthesis
Source: Materials (Basel). 2022 Feb 14;15(4):1403. doi: 10.3390/ma15041403 (PMC8877556; doi:10.3390/ma15041403)
Supplement: Supplementary file 1 [file materials-15-01403-s001.zip]

Archive with 1 entries (1 files):
- materials-1576921-SI.pdf
